# Supplementary material for: The effects of anticipation of standing surface translations on distal leg muscle excitations
Source: Exp Brain Res. 2025 Apr 15;243(5):115. doi: 10.1007/s00221-025-07075-y (PMC12000272; doi:10.1007/s00221-025-07075-y)
Supplement: Supplementary file 1 — Supplementary Material 1 [file 221_2025_7075_MOESM1_ESM.xlsx]

## Sheet: Sheet1
	iEMG Expected-Forward MG Pre-Perturbation																				iEMG Expected-Forward SOL Pre-Perturbation																				iEMG Expected-Forward TA Pre-Perturbation
	Subject 1	Subject 2	Subject 3	Subject 4	Subject 5	Subject 6	Subject 7	Subject 8	Subject 9	Subject 10	Subject 11	Subject 12	Subject 13	Subject 14	Subject 15	Subject 16	Subject 17	Subject 18	Subject 19	Subject 20	Subject 1	Subject 2	Subject 3	Subject 4	Subject 5	Subject 6	Subject 7	Subject 8	Subject 9	Subject 10	Subject 11	Subject 12	Subject 13	Subject 14	Subject 15	Subject 16	Subject 17	Subject 18	Subject 19	Subject 20	Subject 1	Subject 2	Subject 3	Subject 4	Subject 5	Subject 6	Subject 7	Subject 8	Subject 9
	544953	299071	524300	989913	168479	209117	431283	355333	704457	335530	48852.1	623978	282302	289249	172207	198214	214446	492184	182761	907548	177650	81628.7	163448	197812	45070.3	296949	266679	187349	677969	191821	49634.5	267559	127532	188625	310769	249750	21018.4	66277.6	224865	203567	149644	306438	149497	137819	676546	266145	144119	199790	427552
	iEMG Expected-Forward MG Early Post-Perturbation																				iEMG Expected-Forward SOL Early Post-Perturbation																				iEMG Expected-Forward TA Early Post-Perturbation
	Subject 1	Subject 2	Subject 3	Subject 4	Subject 5	Subject 6	Subject 7	Subject 8	Subject 9	Subject 10	Subject 11	Subject 12	Subject 13	Subject 14	Subject 15	Subject 16	Subject 17	Subject 18	Subject 19	Subject 20	Subject 1	Subject 2	Subject 3	Subject 4	Subject 5	Subject 6	Subject 7	Subject 8	Subject 9	Subject 10	Subject 11	Subject 12	Subject 13	Subject 14	Subject 15	Subject 16	Subject 17	Subject 18	Subject 19	Subject 20	Subject 1	Subject 2	Subject 3	Subject 4	Subject 5	Subject 6	Subject 7	Subject 8	Subject 9
	1.29466e+06	372412	659513	836702	229353	440452	516533	831308	1.94966e+06	496251	49255.9	945693	390207	600673	254576	202500	503904	760300	210892	1.85133e+06	340073	81997.3	375632	228922	44376.1	471077	588586	407966	887215	380769	50332.3	483895	166122	367585	300543	269028	20986.8	148787	317416	323915	1.22667e+06	379779	813457	829973	1.14476e+06	1.85114e+06	1.00019e+06	1.19068e+06	1.04617e+06
	iEMG Expected-Forward MG Late Post-Perturbation																				iEMG Expected-Forward SOL Late Post-Perturbation																				iEMG Expected-Forward TA Late Post-Perturbation
	Subject 1	Subject 2	Subject 3	Subject 4	Subject 5	Subject 6	Subject 7	Subject 8	Subject 9	Subject 10	Subject 11	Subject 12	Subject 13	Subject 14	Subject 15	Subject 16	Subject 17	Subject 18	Subject 19	Subject 20	Subject 1	Subject 2	Subject 3	Subject 4	Subject 5	Subject 6	Subject 7	Subject 8	Subject 9	Subject 10	Subject 11	Subject 12	Subject 13	Subject 14	Subject 15	Subject 16	Subject 17	Subject 18	Subject 19	Subject 20	Subject 1	Subject 2	Subject 3	Subject 4	Subject 5	Subject 6	Subject 7	Subject 8	Subject 9
	749242	394412	470570	1.04934e+06	167179	246905	781760	631007	3.23191e+06	497629	49883.4	813329	276905	433321	284748	165274	482306	805001	136908	1.56649e+06	209732	81374.7	334932	505091	44627	439765	576885	243020	842392	272268	49947.2	372492	177672	278195	320830	287866	20991.9	84482.4	261669	368438	358196	390763	787699	427408	766927	505961	394982	207396	445109
	iEMG Unexpected-Forward MG Pre-Perturbation																				iEMG Unexpected-Forward SOL Pre-Perturbation																				iEMG Unexpected-Forward TA Pre-Perturbation
	Subject 1	Subject 2	Subject 3	Subject 4	Subject 5	Subject 6	Subject 7	Subject 8	Subject 9	Subject 10	Subject 11	Subject 12	Subject 13	Subject 14	Subject 15	Subject 16	Subject 17	Subject 18	Subject 19	Subject 20	Subject 1	Subject 2	Subject 3	Subject 4	Subject 5	Subject 6	Subject 7	Subject 8	Subject 9	Subject 10	Subject 11	Subject 12	Subject 13	Subject 14	Subject 15	Subject 16	Subject 17	Subject 18	Subject 19	Subject 20	Subject 1	Subject 2	Subject 3	Subject 4	Subject 5	Subject 6	Subject 7	Subject 8	Subject 9
	285230	276480	374953	940504	111390	80783.4	356087	219125	1.20347e+06	215953	48966.6	426224	464465	185018	157114	111019	90670.3	610331	108332	470013	120899	81692.5	150930	153848	44776.1	198630	278622	146001	728953	151204	50186.7	129852	122278	151449	352016	217086	20988.1	67448.3	213070	181471	88624.8	311564	138261	128891	405417	169294	141859	95617.3	419671
	iEMG Unexpected-Forward MG Early Post-Perturbation																				iEMG Unexpected-Forward SOL Early Post-Perturbation																				iEMG Unexpected-Forward TA Early Post-Perturbation
	Subject 1	Subject 2	Subject 3	Subject 4	Subject 5	Subject 6	Subject 7	Subject 8	Subject 9	Subject 10	Subject 11	Subject 12	Subject 13	Subject 14	Subject 15	Subject 16	Subject 17	Subject 18	Subject 19	Subject 20	Subject 1	Subject 2	Subject 3	Subject 4	Subject 5	Subject 6	Subject 7	Subject 8	Subject 9	Subject 10	Subject 11	Subject 12	Subject 13	Subject 14	Subject 15	Subject 16	Subject 17	Subject 18	Subject 19	Subject 20	Subject 1	Subject 2	Subject 3	Subject 4	Subject 5	Subject 6	Subject 7	Subject 8	Subject 9
	506780	334744	754988	849856	176081	217802	444570	468399	2.22385e+06	525496	49699.9	814967	454894	336079	170915	204538	478608	940100	201460	806728	337950	80843.8	414671	243981	44715.2	385339	543095	278713	963253	402310	48965.8	418855	154642	332007	340454	298773	20853.8	179373	260908	328040	1.63251e+06	369256	853691	1.05082e+06	797409	3.15932e+06	1.04298e+06	1.39425e+06	1.65363e+06
	iEMG Unexpected-Forward MG Late Post-Perturbation																				iEMG Unexpected-Forward SOL Late Post-Perturbation																				iEMG Unexpected-Forward TA Late Post-Perturbation
	Subject 1	Subject 2	Subject 3	Subject 4	Subject 5	Subject 6	Subject 7	Subject 8	Subject 9	Subject 10	Subject 11	Subject 12	Subject 13	Subject 14	Subject 15	Subject 16	Subject 17	Subject 18	Subject 19	Subject 20	Subject 1	Subject 2	Subject 3	Subject 4	Subject 5	Subject 6	Subject 7	Subject 8	Subject 9	Subject 10	Subject 11	Subject 12	Subject 13	Subject 14	Subject 15	Subject 16	Subject 17	Subject 18	Subject 19	Subject 20	Subject 1	Subject 2	Subject 3	Subject 4	Subject 5	Subject 6	Subject 7	Subject 8	Subject 9
	655632	600794	617796	923230	158339	221903	675957	899157	3.83295e+06	242843	50025.6	895130	271794	316783	151083	100583	573563	802196	136312	1.62803e+06	314647	81350.2	391161	521173	44904.1	494301	430710	424665	915859	240581	49177.7	389761	125312	204871	208388	216302	20973.3	107256	281411	298650	198773	416614	883312	564992	791901	1.06867e+06	284669	444023	815419
	iEMG Expected-Backward MG Pre-Perturbation																				iEMG Expected-Backward SOL Pre-Perturbation																				iEMG Expected-Backward TA Pre-Perturbation
	Subject 1	Subject 2	Subject 3	Subject 4	Subject 5	Subject 6	Subject 7	Subject 8	Subject 9	Subject 10	Subject 11	Subject 12	Subject 13	Subject 14	Subject 15	Subject 16	Subject 17	Subject 18	Subject 19	Subject 20	Subject 1	Subject 2	Subject 3	Subject 4	Subject 5	Subject 6	Subject 7	Subject 8	Subject 9	Subject 10	Subject 11	Subject 12	Subject 13	Subject 14	Subject 15	Subject 16	Subject 17	Subject 18	Subject 19	Subject 20	Subject 1	Subject 2	Subject 3	Subject 4	Subject 5	Subject 6	Subject 7	Subject 8	Subject 9
	437660	138702	332382	808598	116833	163300	419977	420626	1.03321e+06	280112	49198.5	485564	188692	317410	160309	174500	132072	438641	116250	454586	169304	81487.5	152841	169552	45054.3	239092	213049	209429	718428	165982	50104.3	216051	107896	180718	289887	242147	20902.6	66178	212689	164895	139565	302571	142328	134348	466582	205361	142163	106393	427600
	iEMG Expected-Backward MG Early Post-Perturbation																				iEMG Expected-Backward SOL Early Post-Perturbation																				iEMG Expected-Backward TA Early Post-Perturbation
	Subject 1	Subject 2	Subject 3	Subject 4	Subject 5	Subject 6	Subject 7	Subject 8	Subject 9	Subject 10	Subject 11	Subject 12	Subject 13	Subject 14	Subject 15	Subject 16	Subject 17	Subject 18	Subject 19	Subject 20	Subject 1	Subject 2	Subject 3	Subject 4	Subject 5	Subject 6	Subject 7	Subject 8	Subject 9	Subject 10	Subject 11	Subject 12	Subject 13	Subject 14	Subject 15	Subject 16	Subject 17	Subject 18	Subject 19	Subject 20	Subject 1	Subject 2	Subject 3	Subject 4	Subject 5	Subject 6	Subject 7	Subject 8	Subject 9
	2.61436e+06	1.00923e+06	999604	1.82557e+06	256612	437513	1.4067e+06	994808	4.01989e+06	631748	49583.7	781751	436074	851122	463371	353109	791927	1.05023e+06	233048	1.43476e+06	391562	81086.3	446469	251958	44972.6	528736	812427	609052	1.63762e+06	301863	49496.8	431345	236969	428783	434673	378148	21032.3	147312	349616	395224	410326	624139	580391	277424	1.33684e+06	1.30879e+06	515532	459176	550461
	iEMG Expected-Backward MG Late Post-Perturbation																				iEMG Expected-Backward SOL Late Post-Perturbation																				iEMG Expected-Backward TA Late Post-Perturbation
	Subject 1	Subject 2	Subject 3	Subject 4	Subject 5	Subject 6	Subject 7	Subject 8	Subject 9	Subject 10	Subject 11	Subject 12	Subject 13	Subject 14	Subject 15	Subject 16	Subject 17	Subject 18	Subject 19	Subject 20	Subject 1	Subject 2	Subject 3	Subject 4	Subject 5	Subject 6	Subject 7	Subject 8	Subject 9	Subject 10	Subject 11	Subject 12	Subject 13	Subject 14	Subject 15	Subject 16	Subject 17	Subject 18	Subject 19	Subject 20	Subject 1	Subject 2	Subject 3	Subject 4	Subject 5	Subject 6	Subject 7	Subject 8	Subject 9
	508073	314994	649742	290951	144439	182895	251746	528674	1.28327e+06	182818	49566.7	160450	145603	300205	229441	118517	194090	466250	123618	537010	259786	80957.5	205638	221514	45149	387785	239125	192586	639393	158776	49159.9	152274	126140	194402	336072	222867	21092.3	70431.8	261354	208059	1.45599e+06	436721	318910	255855	456999	484038	346255	209982	543052
	iEMG Unexpected-Backward MG Pre-Perturbation																				iEMG Unexpected-Backward SOL Pre-Perturbation																				iEMG Unexpected-Backward TA Pre-Perturbation
	Subject 1	Subject 2	Subject 3	Subject 4	Subject 5	Subject 6	Subject 7	Subject 8	Subject 9	Subject 10	Subject 11	Subject 12	Subject 13	Subject 14	Subject 15	Subject 16	Subject 17	Subject 18	Subject 19	Subject 20	Subject 1	Subject 2	Subject 3	Subject 4	Subject 5	Subject 6	Subject 7	Subject 8	Subject 9	Subject 10	Subject 11	Subject 12	Subject 13	Subject 14	Subject 15	Subject 16	Subject 17	Subject 18	Subject 19	Subject 20	Subject 1	Subject 2	Subject 3	Subject 4	Subject 5	Subject 6	Subject 7	Subject 8	Subject 9
	319224	102415	374086	875822	108840	94899	340632	308102	909074	151223	49379.6	631810	324997	192443	149395	122796	101130	459315	109770	289842	131215	80249.3	142756	176837	44800.3	297137	233876	160414	698768	152720	49823.9	155552	116787	151112	333099	207389	20943.6	60310.8	220453	161265	198648	281738	141397	125865	553921	175558	199205	80400.8	427974
	iEMG Unexpected-Backward MG Early Post-Perturbation																				iEMG Unexpected-Backward SOL Early Post-Perturbation																				iEMG Unexpected-Backward TA Early Post-Perturbation
	Subject 1	Subject 2	Subject 3	Subject 4	Subject 5	Subject 6	Subject 7	Subject 8	Subject 9	Subject 10	Subject 11	Subject 12	Subject 13	Subject 14	Subject 15	Subject 16	Subject 17	Subject 18	Subject 19	Subject 20	Subject 1	Subject 2	Subject 3	Subject 4	Subject 5	Subject 6	Subject 7	Subject 8	Subject 9	Subject 10	Subject 11	Subject 12	Subject 13	Subject 14	Subject 15	Subject 16	Subject 17	Subject 18	Subject 19	Subject 20	Subject 1	Subject 2	Subject 3	Subject 4	Subject 5	Subject 6	Subject 7	Subject 8	Subject 9
	948229	724061	955230	1.39576e+06	247091	471764	1.29518e+06	938872	3.75374e+06	769875	49575.2	1.04218e+06	552442	778207	475225	390464	737701	1.08406e+06	169543	1.50896e+06	269384	81383.2	417946	233905	44860.7	682598	929968	539906	1.85564e+06	338399	49563.5	463774	229359	353250	551028	465432	20860.1	152398	292871	374293	1.02294e+06	528943	565681	632806	1.26546e+06	1.86751e+06	607711	441081	569924
	iEMG Unexpected-Backward MG Late Post-Perturbation																				iEMG Unexpected-Backward SOL Late Post-Perturbation																				iEMG Unexpected-Backward TA Late Post-Perturbation
	Subject 1	Subject 2	Subject 3	Subject 4	Subject 5	Subject 6	Subject 7	Subject 8	Subject 9	Subject 10	Subject 11	Subject 12	Subject 13	Subject 14	Subject 15	Subject 16	Subject 17	Subject 18	Subject 19	Subject 20	Subject 1	Subject 2	Subject 3	Subject 4	Subject 5	Subject 6	Subject 7	Subject 8	Subject 9	Subject 10	Subject 11	Subject 12	Subject 13	Subject 14	Subject 15	Subject 16	Subject 17	Subject 18	Subject 19	Subject 20	Subject 1	Subject 2	Subject 3	Subject 4	Subject 5	Subject 6	Subject 7	Subject 8	Subject 9
	644948	318406	662141	324400	141804	175148	296560	636608	1.23154e+06	344505	49462.4	415211	448268	228365	313962	132390	173355	735514	108350	693748	298061	80860.3	230987	254021	45283.2	455875	335109	280293	867349	224836	49684.1	223797	235217	170339	458400	206354	20944.4	71808.3	224702	235559	239768	430003	227859	494110	615292	542499	471992	298713	433960
[truncated: 31 more columns]
